# Supplementary material for: Potential Anti-Alzheimer Properties of Mogrosides in Vitamin B12-Deficient Caenorhabditis elegans
Source: Molecules. 2023 Feb 15;28(4):1826. doi: 10.3390/molecules28041826 (PMC9961707; doi:10.3390/molecules28041826)
Supplement: Supplementary file 1 [file molecules-28-01826-s001.zip]

Archive with 1 entries (1 files):
- molecules-2152552-supplementary.pdf
